# Supplementary material for: Drosophila Solute Carrier 5A5 Regulates Systemic Glucose Homeostasis by Mediating Glucose Absorption in the Midgut
Source: Int J Mol Sci. 2021 Nov 17;22(22):12424. doi: 10.3390/ijms222212424 (PMC8617630; doi:10.3390/ijms222212424)
Supplement: Supplementary file 1 [file ijms-22-12424-s001.zip]

Archive with 11 entries (11 files):
- Figure S10-2.xlsx
- ijms-1436594-sm.pdf
- Slide1.TIF
- Slide2.TIF
- Slide3.TIF
- Slide4.TIF
- Slide5.TIF
- Slide6.TIF
- Slide7.TIF
- Slide8.TIF
- Slide9.TIF
