# Supplementary material for: Drosophila Solute Carrier 5A5 Regulates Systemic Glucose Homeostasis by Mediating Glucose Absorption in the Midgut
Source: Int J Mol Sci. 2021 Nov 17;22(22):12424. doi: 10.3390/ijms222212424 (PMC8617630; doi:10.3390/ijms222212424)
Supplement: Supplementary file 1 [file ijms-22-12424-s001.zip › Figure S10-2.xlsx]

## Sheet: Sheet1
		Figure 1A - Systemic glucose						Figure 3E - Systemic glucose							Figure 7A - Systemic glucose
		UAS-dSLC5A5RNAi		Act-Gal4>UAS-dSLC5A5RNAi			Hsp70-Gal4			Hsp70-Gal4>UAS-dSLC5A5-FLAG					UAS-dSLC5A5RNAi		Act-Gal4>UAS-dSLC5A5RNAi
		ND		ND			ND		ND						HSD		HSD
		0.13987		0.115513			0.06875		0.08138						0.183967		0.144522
		0.13237		0.119689			0.07018		0.09583						0.145597		0.136385
		0.148095		0.126652			0.069		0.07988						0.179504		0.126959
		0.13915		0.12169			0.0684		0.07784						0.18878		0.12679
		0.139871		0.120886			0.06908		0.09704						0.18355		0.13424
							0.069082		0.086394						0.19437		0.12348
			Figure 1B - Systemic glucose												0.17929		0.13206
		UAS-dSLC5A5RNAi		Da-Gal4>UAS-dSLC5A5RNAi				Figure 3F - Circulating glucose
		ND		ND			Hsp70-Gal4			Hsp70-Gal4>UAS-dSLC5A5-FLAG					Figure 7B - Systemic glucose
		0.13413		0.09833			ND		ND						UAS-dSLC5A5RNAi		Da-Gal4>UAS-dSLC5A5RNAi
		0.11675		0.11466			18.304		19.332						0.15686		0.11176
		0.11071		0.101068			15.384		19.36						0.16532		0.10998
		0.11793		0.08831			16.468		21.14						0.16236		0.12401
		0.11496		0.08152			16.468		19.249						0.161		0.115
		0.118896		0.0967776			17.136		22.308
							16.752		20.2778							Figure 7C - Systemic glucose
			Figure 1C - Systemic glucose												UAS-dSLC5A5RNAi		Ub-Gal4>UAS-dSLC5A5RNAi
		UAS-dSLC5A5RNAi		Ub-Gal4>UAS-dSLC5A5RNAi				Figure 3G - Systemic glucose							HSD		HSD
		ND		ND			UAS-dSLC5A5-FLAG			MyoIA-Gal4>UAS-dSLC5A5-FLAG					0.16694		0.12738
		0.13254		0.10839			ND		ND						0.15416		0.12208
		0.12541		0.10379			0.171155		0.167785						0.15311		0.137
		0.12257		0.1046			0.150452		0.178163						0.16764		0.13504
		0.12684		0.105593			0.150343		0.184571						0.160463		0.130375
							0.156153		0.166382
			Figure 1D - Circulating glucose				0.144542		0.153843						Figure 7D - Circulating glucose
		UAS-dSLC5A5RNAi		Act-Gal4>UAS-dSLC5A5RNAi			0.144542		0.14387						UAS-dSLC5A5RNAi		Act-Gal4>UAS-dSLC5A5RNAi
		ND		ND			0.144338		0.151878						HSD		HSD
		14.6083		12.6617			0.149558		0.174518						12.436		11.852
		16.552		11.212			0.151067		0.274257						12.158		11.351
		15.955		12.13			0.15135		0.17725						8.737		8.098
		14.049		8.793											13.715		8.431
		15.2911		11.1992											14.661		8.598
															13.882		9.655
			Figure 1E - Circulating trehalose												12.598		9.664
		UAS-dSLC5A5RNAi		Act-Gal4>UAS-dSLC5A5RNAi
		ND		ND											Figure 7E - Circulating trehalose
		11.15		9.07											UAS-dSLC5A5RNAi		Act-Gal4>UAS-dSLC5A5RNAi
		11.35		7.62											HSD		HSD
		11.12		9.93											22.75		16.82
		10.57		8.37											18.21		14.35
		11.0475		8.7475											20.38		11.01
															18.35		13.82
			Figure 2A - Systemic glucose												18.73		14.43
		UAS-dSLC5A5RNAi		MyoIA-Gal4>UAS-dSLC515RNAi											19.684		14.086
		ND		ND
		0.14699		0.12166
		0.15043		0.14343												Figure 7G - Systemic glucose
		0.15001		0.13426											UAS-dSLC5A5RNAi		MyoIA-Gal4>UAS-dSLC5A5RNAi
		0.15357		0.13389											HSD		ND
		0.15025		0.13331											0.21229		0.18686
															0.21109		0.17534
			Figure 2B - Systemic glucose												0.21645		0.19532
		UAS-dSLC5A5RNAi		Cad-Gal4>UAS-dSLC5A5RNAi											0.213277		0.18584
		ND		ND
		0.11291		0.0919												Figure 7H - Systemic glucose
		0.10168		0.08917											UAS-dSLC5A5RNAi		Cad-Gal4>UAS-dSLC5A5RNAi
		0.1132		0.08118											HSD		ND
		0.1048		0.08514											0.18279		0.13713
		0.108148		0.085952											0.17092		0.13653
															0.19176		0.13741
			Figure 2C - Circulating glucose												0.18102		0.1332
		UAS-dSLC5A5RNAi		Cad-Gal4>UAS-dSLC5A5RNAi											0.181623		0.136068
		ND		ND
		12.3013		11.9355												Figure 7I - Circulating glucose
		13.187		11.184											UAS-dSLC5A5RNAi		Cad-Gal4>UAS-dSLC5A5RNAi
		12.269		12.074											HSD		HSD
		12.3033		10.2644											11.852		8.237
		15.105		11.88											11.88		10.183
		13.0331		11.4676											11.907		8.793
															11.935		8.487
			Figure 2D - Circulating trehalose												11.602		5.484
		UAS-dSLC5A5RNAi		Cad-Gal4>UAS-dSLC5A5RNAi											8.515		7.653
		ND		ND											11.2818		8.1395
		12.49		9.15
		14.04		7.84												Figure 7J - Circulating trehalose
		11.49		8.89											UAS-dSLC5A5RNAi		Cad-Gal4>UAS-dSLC5A5RNAi
		11.7924		10.4159											HSD		HSD
		10.43		7.62											12.82		10.85
		12.0485		8.78318											13.6		11.6
															15.21		11.4
			Figure 2E - Systemic glucose												15.57		12.43
		UAS-dSLC5A5RNAi		Prospero-Gal4>UAS-dSLC5A5RNAi											17.07		13.71
		ND		ND											14.854		11.998
		0.161		0.13
		0.125		0.137												Figure 7K - Systemic glucose
		0.143		0.134											Hsp70-Gal4			Hsp70-Gal4>UAS-dSLC5A5-FLAG
		0.1207		0.149											HSD		HSD
		0.133		0.152											0.14575		0.18067
		0.129		0.156											0.14342		0.15889
		0.135		0.143											0.14767		0.17248
															0.14561		0.17068
			Figure 2F - Systemic glucose
		UAS-dSLC5A5RNAi		Escargot-Gal4>UAS-dSLC5A5RNAi
		ND		ND
		0.1047		0.111												Figure 7L - Circulating glucose
		0.1047		0.1097											Hsp70-Gal4			Hsp70-Gal4>UAS-dSLC5A5-FLAG
		0.12		0.111											HSD		HSD
		0.131		0.126											17.302		23.977
		0.115		0.114											18.387		24.477
															21.307		23.698
															21.863		25.84
															21.807		24.06
															20.1332		24.4104
																Figure 7M - Systemic glucose
															UAS-dSLC5A5-FLAG			MyoIA-Gal4>UAS-dSLC5A5-FLAG
															HSD		HSD
															0.25994		0.29415
															0.27526		0.25128
															0.27195		0.2922
															0.24266		0.2527
															0.24636		0.2554
															0.2625		0.403
															0.2493		0.3
															0.2407		0.3556
															0.256		0.301
